# Supplementary material for: Comparative sequence analysis of nitrogen fixation-related genes in six legumes
Source: Front Plant Sci. 2013 Aug 22;4:300. doi: 10.3389/fpls.2013.00300 (PMC3749373; doi:10.3389/fpls.2013.00300)
Supplement: Supplementary file 5 [file DataSheet5.XLSX]

## Sheet: Sheet1
Supplementary Table 1. Sequence distance and Ks for 20 NF related-genes.
DMI1	Glyma12g28860	Glyma16g00500	Phvulv091019046m	C.cajan_17266	Lj6.CM0508.260	Ca_MtDMI1	Medtr2g005620	Glyma19g45310	C.cajan_11017
Glyma12g28860		0.047	0.054	0.056	0.112	0.117	0.147	0.3426	0.3746
Glyma16g00500	0.0457295		0.071	0.079	0.131	0.143	0.156	0.3442	0.3707
Phvulv091019046m	0.0717273	0.0821428		0.064	0.147	0.135	0.175	0.347	0.3687
C.cajan_17266	0.0726455	0.0822948	0.0920674		0.135	0.129	0.151	0.331	0.3559
Lj6.CM0508.260	0.160034	0.163857	0.17385	0.163642		0.145	0.142	0.3759	0.416
Ca_00033	0.160971	0.182576	0.181306	0.174973	0.170931		0.111	0.3367	0.3988
Medtr2g005620	0.19555	0.2049	0.204331	0.195089	0.178111	0.128005		0.3383	0.3959
Glyma19g45310	0.565846	0.569867	0.559842	0.571017	0.594518	0.532705	0.566058		0.0634
C.cajan_11017	0.566436	0.564654	0.558895	0.571397	0.566908	0.53573	0.574573	0.0624586
DMI2	Glyma01g02460E	Glyma09g33510	Phvulv091027352m	C.cajan_12295	Lj2.CM0177.340	Ca_17066	Ca_11537	Medtr5g032400
Glyma01g02460E		0.123	0.169	0.156	0.244	0.2278	0.25	0.242
Glyma09g33510	0.0858207		0.192	0.17	0.253	0.2429	0.248	0.283
Phvulv091027352m	0.0939932	0.130448		0.168	0.252	0.2693	0.273	0.274
C.cajan_12295	0.0891738	0.125417	0.0986828		0.204	0.2217	0.235	0.242
Lj2.CM0177.340	0.145609	0.178207	0.149185	0.127947		0.2288	0.239	0.261
Ca_17066	0.15928	0.200275	0.169016	0.144082	0.140488		0.0178	0.158
Ca_11537	0.181758	0.210124	0.190547	0.166636	0.160109	0.0200164		0.164
Medtr5g032400	0.163057	0.204687	0.177684	0.154187	0.15872	0.0990249	0.119038
DMI3	Glyma08g24360E	Glyma15g35070	Phvulv091013422m	C.cajan_46131	Lj3.LjT02O17.60	Ca_15707	Medtr8g047760	Medtr5g009940	Glyma10g11020
Glyma08g24360E		0.108	0.18	0.195	0.254	0.365	0.385	0.7223	0.7397
Glyma15g35070	0.063		0.187	0.224	0.278	0.377	0.406	0.7094	0.7187
Phvulv091013422m	0.071	0.085		0.225	0.317	0.39	0.4	0.7202	0.7095
C.cajan_46131	0.086	0.105	0.086		0.306	0.395	0.407	0.7352	0.711
Lj3.LjT02O17.60	0.119	0.144	0.132	0.142		0.353	0.378	0.734	0.7396
Ca_15707	0.169	0.188	0.175	0.182	0.158		0.201	0.7087	0.6979
Medtr8g047760	0.174	0.197	0.177	0.184	0.163	0.081		0.7315	0.7625
Medtr5g009940	0.934	0.93	0.946	0.956	0.95	0.95	0.962		0.6877
Glyma10g11020	1.03	1.029	1.011	1	1.013	0.99	1.027	0.519
ENOD93	Glyma06g24760	Phvulv091017136m	C.cajan_46055	C.cajan_26197	C.cajan_26199	Glyma05g08380	Glyma05g08400	Glyma17g12600	Glyma17g12610	Ca_06646	Medtr8g119590
Glyma06g24760		0.143	0.033	0.094	0.11	0.095	0.093	0.077	0.11	0.084	0.102
Phvulv091017136m	0.14317		0.123	0.216	0.232	0.211	0.221	0.206	0.236	0.226	0.213
C.cajan_46055	0.0823825	0.1513		0.08	0.097	0.081	0.097	0.062	0.097	0.087	0.088
C.cajan_26197	0.166031	0.266887	0.190963		0.065	0.067	0.049	0.083	0.065	0.065	0.033
C.cajan_26199	0.170468	0.249217	0.174386	0.0608212		0.05	0.049	0.082	0.065	0.064	0.065
Glyma05g08380	0.169958	0.26602	0.174367	0.0857395	0.0821687		0.05	0.084	0.033	0.066	0.067
Glyma05g08400	0.186426	0.27218	0.18689	0.104121	0.0931909	0.0931523		0.066	0.122	0.048	0.049
Glyma17g12600	0.174912	0.263231	0.183391	0.0788063	0.0715086	0.0967906	0.0970554		0.082	0.04	0.082
Glyma17g12610	0.178166	0.267322	0.174629	0.0747821	0.0787284	0.0572501	0.0643904	0.0751537		0.064	0.065
Ca_06646	0.186385	0.258819	0.182834	0.107181	0.104078	0.11109	0.0929282	0.0968106	0.0780731		0.032
Medtr8g119590	0.204096	0.28613	0.195844	0.0966837	0.115625	0.115589	0.115601	0.119661	0.0893503	0.0818084
ERN1	Glyma16g04410	Glyma19g29000	Phvulv091004951m	C.cajan_08385	Lj1.CM0104.2670	Ca_08232	Medtr7g102550	C.cajan_16144	Medtr6g031080
Glyma16g04410		0.126	0.145	0.191	0.339	0.349	0.377	0.379	0.432
Glyma19g29000	0.0634542		0.131	0.186	0.36	0.336	0.376	0.3661	0.3927
Phvulv091004951m	0.0770252	0.0738317		0.181	0.397	0.353	0.392	0.3919	0.443
C.cajan_08385	0.0982467	0.0806043	0.102137		0.365	0.353	0.384	0.4118	0.4967
Lj1.CM0104.2670	0.175406	0.167872	0.183754	0.189518		0.42	0.408	0.4558	0.4974
Ca_08232	0.205712	0.193957	0.214968	0.205946	0.179615		0.247	0.4502	0.47
Medtr7g102550	0.195914	0.192017	0.214977	0.19777	0.181888	0.101841		0.4676	0.5438
C.cajan_16144	0.261342	0.250398	0.273296	0.282166	0.2709	0.28995	0.281943		0.3785
Medtr6g031080	0.291694	0.262959	0.292735	0.308404	0.301025	0.304581	0.309023	0.311056
ERN3	Glyma05g29011.1	Glyma08g12130.1	Phvulv091030938m	C.cajan_23330	Lj4.CM0046.750.r2.a	Ca_08582	Medtr6g015110.1	Medtr4g134350.1
Glyma05g29011.1		0.163	0.274	0.186	0.36	0.339	0.361	0.361
Glyma08g12130.1	0.0775309		0.242	0.218	0.386	0.377	0.385	0.385
Phvulv091030938m	0.158278	0.163158		0.298	0.371	0.364	0.374	0.374
C.cajan_23330	0.119822	0.141922	0.203983		0.398	0.372	0.397	0.397
Lj4.CM0046.750.r2.a	0.202121	0.201883	0.241331	0.252947		0.381	0.395	0.395
Ca_08582	0.247138	0.258156	0.270925	0.275315	0.288176		0.313	0.313
Medtr6g015110.1	0.206178	0.221714	0.233037	0.242137	0.255863	0.159633		0
Medtr4g134350.1	0.206178	0.221714	0.233037	0.242137	0.255863	0.159633	0
FLOT2	Glyma06g06930.1	Phvulv091009868m	C.cajan_09162	Medtr1g099720.1	Medtr3g137870.1	Glyma04g06830E
Glyma06g06930.1		0.364	0.451	0.57	0.57	0.4637
Phvulv091009868m	0.125054		0.434	0.621	0.6215	0.5635
C.cajan_09162	0.169259	0.179991		0.682	0.682	0.5957
Medtr1g099720.1	0.249488	0.303651	0.326728		0.2883	0.6028
Medtr3g137870.1	0.223146	0.263486	0.288322	0.107148		0.584
Glyma04g06830E	0.546631	0.652639	0.644709	0.686358	0.650396
IPD3	Glyma01g35255.1	Glyma09g34695.1	Phvulv091016359m	C.cajan_12408	Lj2.CM0803.150.r2.m	Ca_10616	Medtr5g027010.1
Glyma01g35255.1		0.079	0.212	0.164	0.3	0.266	0.314
Glyma09g34695.1	0.0476692		0.191	0.15	0.288	0.256	0.303
Phvulv091016359m	0.0931567	0.0884373		0.238	0.381	0.345	0.383
C.cajan_12408	0.0827084	0.0896055	0.102126		0.333	0.282	0.294
Lj2.CM0803.150.r2.m	0.181892	0.180396	0.196148	0.193492		0.298	0.329
Ca_10616	0.156543	0.163983	0.163682	0.1613	0.164634		0.211
Medtr5g027010.1	0.179179	0.182787	0.186699	0.178466	0.193889	0.105581
LIN	Glyma10g33851.1	Phvulv091027173m	C.cajan_22455	Lj5.CM0909.400.r2.m	Ca_08341	Medtr1g112060E	Glyma12g29771.1
Glyma10g33851.1		0.102	0.09	0.15	0.197	0.191	0.171
Phvulv091027173m	0.0988465		0.121	0.175	0.223	0.206	0.201
C.cajan_22455	0.0697134	0.0917559		0.157	0.213	0.201	0.194
Lj5.CM0909.400.r2.m	0.135002	0.155629	0.122929		0.194	0.195	0.217
Ca_08341	0.149549	0.175219	0.145159	0.154898		0.139	0.218
Medtr1g112060E	0.151499	0.179725	0.149849	0.158749	0.0915408		0.22
Glyma12g29771.1	0.160201	0.198798	0.178515	0.23467	0.244108	0.250264
LYK3	Glyma14g05060	Glyma02g43860	Phvulv091021871m	C.cajan_09999	Lj2.CM0545.250	Ca_10278	Medtr5g093450	Glyma02g43850	C.cajan_15801	Lj6.CM0041.460	Medtr5g093410	Medtr5g093440	Medtr5g093730
Glyma14g05060		0.165	0.1341	0.211	0.305	0.326	0.341	0.381	0.444	0.402	0.442	0.384	0.41
Glyma02g43860	0.0698579		0.206	0.166	0.297	0.317	0.319	0.391	0.429	0.388	0.455	0.378	0.423
Phvulv091021871m	0.077252	0.104231		0.195	0.27	0.294	0.33	0.388	0.445	0.398	0.451	0.438	0.442
C.cajan_09999	0.123947	0.122988	0.131491		0.295	0.305	0.304	0.411	0.471	0.415	0.5	0.404	0.454
Lj2.CM0545.250	0.143785	0.166911	0.156414	0.191488		0.289	0.315	0.398	0.451	0.388	0.445	0.391	0.449
Ca_10278	0.182553	0.200588	0.182626	0.224284	0.166324		0.185	0.399	0.449	0.375	0.446	0.326	0.429
Medtr5g093450	0.207204	0.229227	0.21007	0.243903	0.194291	0.132534		0.396	0.484	0.405	0.461	0.25	0.444
Glyma02g43850	0.32943	0.354158	0.348468	0.372066	0.339172	0.362697	0.374197		0.459	0.396	0.367	0.388	0.372
C.cajan_15801	0.334695	0.359706	0.337673	0.378042	0.346414	0.377764	0.386928	0.304598		0.254	0.465	0.527	0.529
Lj6.CM0041.460	0.331587	0.34858	0.334657	0.366112	0.332689	0.349846	0.3655	0.316409	0.179775		0.417	0.459	0.435
Medtr5g093410	0.397096	0.433171	0.415062	0.463289	0.408218	0.423795	0.444314	0.330971	0.398771	0.388205		0.305	0.185
Medtr5g093440	0.364497	0.400327	0.375378	0.418262	0.343888	0.328409	0.259362	0.383293	0.440181	0.421353	0.190005		0.283
Medtr5g093730	0.399641	0.424345	0.409289	0.447652	0.401758	0.41136	0.44017	0.339017	0.421875	0.397984	0.143474	0.239952
LYR3	Glyma11g06750.1	Glyma01g38550.1	Phvulv091008254m	C.cajan_12623	chr2.CM0323.420.r2.d	Ca_02085	Medtr5g019000.1	Glyma02g06700.1
Glyma11g06750.1		0.136	0.274	0.299	0.2886	0.517	0.533	0.4557
Glyma01g38550.1	0.0487041		0.252	0.236	0.304	0.518	0.516	0.4531
Phvulv091008254m	0.124637	0.101745		0.285	0.3354	0.512	0.516	0.4952
C.cajan_12623	0.113509	0.0968977	0.117506		0.0885	0.41	0.405	0.3897
chr2.CM0323.420.r2.d	0.175928	0.17621	0.192612	0.182731		0.3675	0.3682	0.3619
Ca_02085	0.256645	0.242534	0.246322	0.25594	0.198486		0.271	0.5085
Medtr5g019000.1	0.266037	0.249341	0.243961	0.23634	0.211612	0.149218		0.5351
Glyma02g06700.1	0.26727	0.251943	0.276182	0.256842	0.21091	0.286213	0.2764
N56	Glyma10g44180	Glyma20g38950	Phvulv091005854mE	C.cajan_07899	Lj5.CM0492.390.r2.m	Ca_13985	Medtr1g146810	C.cajan_37827	C.cajan_46126	Lj1.CM0001.650	Lj1.CM0001.690	Lj1.CM0001.710	Glyma19g29920	Glyma19g29880
Glyma10g44180		0.112	0.267	0.242	0.337	0.415	0.443	0.3746	0.2391	0.2986	0.2454	0.2355	0.2229	0.246
Glyma20g38950	0.0351669		0.265	0.255	0.341	0.428	0.436	0.3587	0.2282	0.2857	0.2383	0.2299	0.2085	0.235
Phvulv091005854mE	0.131706	0.126132		0.265	0.434	0.504	0.562	0.2538	0.2519	0.3427	0.3016	0.2768	0.2981	0.2955
C.cajan_07899	0.0959837	0.0876304	0.133616		0.367	0.395	0.445	0.3573	0.2368	0.2525	0.2374	0.2333	0.2133	0.2413
Lj5.CM0492.390.r2.m	0.126866	0.121556	0.189849	0.14236		0.406	0.437	0.3463	0.2177	0.2705	0.2182	0.1995	0.1818	0.2164
Ca_13985	0.229959	0.221075	0.282213	0.230144	0.222785		0.333	0.3751	0.3056	0.3911	0.3371	0.3005	0.3087	0.3466
Medtr1g146810	0.173115	0.167124	0.234043	0.187378	0.158971	0.192897		0.3357	0.2458	0.2846	0.2322	0.2071	0.1939	0.2337
C.cajan_37827	0.312578	0.306291	0.311968	0.322042	0.338223	0.418472	0.367106		0.1839	0.3274	0.337	0.3303	0.3188	0.3458
C.cajan_46126	0.319505	0.314225	0.345971	0.32718	0.30994	0.429217	0.365233	0.282273		0.1845	0.1828	0.1749	0.1359	0.1084
Lj1.CM0001.650	0.280915	0.280499	0.349588	0.286883	0.280033	0.37878	0.292686	0.302255	0.259605		0.0746	0.1044	0.2429	0.2391
Lj1.CM0001.690	0.285498	0.283351	0.352996	0.291436	0.26524	0.376308	0.286351	0.305686	0.262924	0.0793989		0.0746	0.212	0.2108
Lj1.CM0001.710	0.271303	0.26772	0.328406	0.265104	0.254353	0.357613	0.278461	0.294098	0.258391	0.132427	0.105403		0.2174	0.2182
Glyma19g29920	0.322733	0.306347	0.376615	0.316443	0.28975	0.387751	0.329209	0.322314	0.192303	0.248902	0.245598	0.256575		0.126
Glyma19g29880	0.312589	0.306524	0.375857	0.325147	0.287596	0.394806	0.336963	0.312772	0.182051	0.253787	0.257371	0.264961	0.134816
NFP	Glyma11g06740	Glyma01g38560	Phvulv091008306m	C.cajan_12621	Lj2.CM0323.400	Ca_16029	Medtr5g018990	Ca_02086	Medtr8g093910
Glyma11g06740		0.115	0.1	0.081	0.179	0.179	0.16	0.2443	0.2668
Glyma01g38560	0.13974		0.167	0.152	0.229	0.222	0.232	0.2908	0.2945
Phvulv091008306m	0.103022	0.181656		0.124	0.204	0.208	0.207	0.2587	0.2741
C.cajan_12621	0.0914002	0.173096	0.110656		0.194	0.185	0.187	0.2399	0.2569
Lj2.CM0323.400	0.202201	0.287328	0.215985	0.20176		0.165	0.192	0.2393	0.2661
Ca_16029	0.243576	0.334289	0.252837	0.230449	0.244041		0.142	0.2605	0.2809
Medtr5g018990	0.250032	0.33464	0.253116	0.235087	0.260847	0.149336		0.2849	0.2885
Ca_02086	0.332525	0.43033	0.330845	0.321179	0.338537	0.338197	0.343712		0.1083
Medtr8g093910	0.37122	0.463382	0.368454	0.349943	0.397207	0.375328	0.37886	0.141404
NIN	Glyma04g00210	Glyma06g00240E	Phvulv091031090m	C.cajan_33924	Lj2.CM0102.250	Ca_09832	Medtr5g106690	Glyma02g48080	Phvulv091004689m	C.cajan_37712
Glyma04g00210		0.085	0.178	0.163	0.346	0.329	0.352	0.3251	0.3548	0.3306
Glyma06g00240E	0.0605212		0.179	0.163	0.336	0.34	0.355	0.3374	0.3679	0.3437
Phvulv091031090m	0.128142	0.122001		0.139	0.33	0.363	0.368	0.3336	0.3519	0.3369
C.cajan_33924	0.123646	0.121404	0.142076		0.282	0.283	0.305	0.2909	0.3382	0.3196
Lj2.CM0102.250	0.287285	0.283678	0.297374	0.30516		0.28	0.282	0.2902	0.3306	0.2853
Ca_09832	0.293748	0.300479	0.317086	0.299963	0.302403		0.171	0.3193	0.3636	0.3093
Medtr5g106690	0.303507	0.305155	0.320253	0.320493	0.30383	0.143248		0.3184	0.3685	0.3146
Glyma02g48080	0.329139	0.318	0.327888	0.329752	0.336258	0.338781	0.350934		0.268	0.2483
Phvulv091004689m	0.367708	0.372234	0.381233	0.373164	0.375632	0.36695	0.390441	0.268		0.2539
C.cajan_37712E	0.381145	0.367844	0.377828	0.37977	0.371437	0.367559	0.38108	0.248624	0.2539
NRT1	Glyma02g43740	Glyma14g05170	Phvulv091021785m	C.cajan_09986	Lj2.CM0826.350.r2.m	Lj2.CM0826.370.r2.m	Lj2.CM0545.330.r2.m	Ca_10291	Medtr5g093170
Glyma02g43740		0.103	0.23	0.208	0.319	0.331	0.327	0.439	0.461
Glyma14g05170	0.0446299		0.21	0.22	0.333	0.33	0.331	0.458	0.483
Phvulv091021785m	0.101715	0.0909074		0.255	0.376	0.352	0.356	0.456	0.484
C.cajan_09986	0.0822625	0.0801604	0.101827		0.336	0.315	0.318	0.448	0.461
Lj2.CM0826.350.r2.m	0.156295	0.154056	0.167364	0.151676		0.285	0.285	0.449	0.456
Lj2.CM0826.370.r2.m	0.19262	0.180776	0.203526	0.182923	0.170105		0.006	0.456	0.454
Lj2.CM0545.330.r2.m	0.194928	0.184639	0.20676	0.18595	0.172342	0.0059637		0.461	0.46
Ca_10291	0.192021	0.188064	0.197986	0.189094	0.180282	0.235111	0.239286		0.303
Medtr5g093170	0.204216	0.196291	0.206123	0.193759	0.180718	0.23767	0.241875	0.118837
NSP1	Glyma07g04430	Glyma16g01020	Phvulv091018505m	C.cajan_27701	Lj3.CM0416.1260	Ca_10004	Medtr8g025000	Medtr5g015580	Medtr8g101580	Phvulv091030806m	Phvulv091007340m	Glyma05g22460
Glyma07g04430		0.146	0.195	0.212	0.311	0.331	0.351	0.605	0.673	0.731	0.693	0.685
Glyma16g01020	0.0549724		0.226	0.205	0.365	0.354	0.374	0.61	0.696	0.708	0.708	0.703
Phvulv091018505m	0.113575	0.116826		0.206	0.364	0.353	0.359	0.656	0.705	0.746	0.71	0.723
C.cajan_27701	0.120143	0.110452	0.133574		0.33	0.326	0.358	0.601	0.68	0.717	0.703	0.683
Lj3.CM0416.1260	0.205065	0.204496	0.234417	0.202855		0.293	0.311	0.66	0.703	0.652	0.663	0.665
Ca_10004	0.188294	0.181035	0.206653	0.186007	0.160864		0.194	0.617	0.709	0.689	0.701	0.678
Medtr8g025000	0.201634	0.191744	0.216184	0.200455	0.171896	0.0777164		0.618	0.724	0.705	0.709	0.718
Medtr5g015580	0.959533	0.944329	1.01436	0.971383	1.01108	0.99596	0.992653		0.434	0.427	0.443	0.44
Medtr8g101580	1.005	1.00288	1.05112	1.03064	1.05912	1.05633	1.08148	0.29243		0.462	0.44	0.484
Phvulv091030806m	1.0393	1.02602	1.07175	1.04399	1.01694	1.074	1.08353	0.293739	0.347514		0.31	0.338
Phvulv091007340m	1.0697	1.07335	1.12795	1.08824	1.1092	1.10612	1.12614	0.313763	0.354944	0.233828		0.269
Glyma05g22460	1.01067	0.998646	1.08456	1.03271	1.07016	1.03271	1.07546	0.304516	0.347618	0.225745	0.149132
NSP2	Glyma04g43090	Glyma06g11610E	Phvulv091012665m	C.cajan_01355	Lj1.CM1976.90	Ca_26279	Medtr3g097800	C.cajan_32376E	Glyma13g02840	Ca_23494	Medtr5g065380
Glyma04g43090		0.101	0.205	0.178	0.326	0.317	0.385	0.321	0.326	0.317	0.42
Glyma06g11610E	0.0805899		0.171	0.161	0.274	0.255	0.349	0.304	0.308	0.255	0.398
Phvulv091012665m	0.136722	0.140962		0.135	0.362	0.361	0.414	0.361	0.369	0.361	0.453
C.cajan_01355	0.1523	0.155476	0.165584		0.275	0.275	0.367	0.328	0.31	0.275	0.4
Lj1.CM1976.90	0.259112	0.250654	0.272547	0.239829		0.318	0.347	0.374	0.326	0.374	0.403
Ca_26279	0.234123	0.215473	0.24376	0.234885	0.23475		0.258	0.37	0.336	0.416	0.283
Medtr3g097800	0.295494	0.296843	0.321365	0.312143	0.292025	0.160496		0.432	0.405	0.258	0.411
C.cajan_32376E	0.308709	0.315387	0.340408	0.329328	0.373867	0.353091	0.434597		0.207	0.378	0.404
Glyma13g02840	0.331592	0.326255	0.345895	0.328908	0.359979	0.357093	0.417347	0.265224		0.357	0.354
Ca_23494	0.37699	0.374576	0.387346	0.382826	0.37899	0.34576	0.394032	0.387261	0.351477		0.411
Medtr5g065380E	0.394081	0.379633	0.404284	0.393117	0.393486	0.346942	0.393358	0.390139	0.364265	0.180411
RRP1	Glyma10g07190E	Glyma13g21080.1	Phvulv091005582m	C.cajan_33337	Lj5.CM1077.650.r2.m	Ca_26056	Ca_19055	Medtr1g074280.1
Glyma10g07190E		0.093	0.192	0.185	0.259	0.468	0.279	0.305
Glyma13g21080.1	0.0394712		0.242	0.239	0.298	0.423	0.264	0.339
Phvulv091005582m	0.11861	0.114211		0.187	0.299	0.515	0.326	0.33
C.cajan_33337	0.11039	0.10439	0.12738		0.27	0.485	0.298	0.299
Lj5.CM1077.650.r2.m	0.174284	0.165689	0.198613	0.193005		0.498	0.268	0.281
Ca_26056	0.184469	0.173842	0.203816	0.185226	0.183306		0.02	0.484
Ca_19055	0.196864	0.187996	0.218526	0.199399	0.196862	0.0167265		0.2821
Medtr1g074280.1	0.273258	0.263631	0.279401	0.276806	0.28735	0.20173	0.215579
SKL1	Glyma03g33850	Phvulv091008769m	C.cajan_45110	Lj1.CM0012.1100.r2.m	Ca_12043	Medtr7g121800	Glyma10g06610	Glyma13g20810
Glyma03g33850		0.179	0.365	0.28	0.313	0.341	0.355	0.354
Phvulv091008769m	0.106055		0.382	0.312	0.335	0.354	0.363	0.353
C.cajan_45110	0.2277	0.256148		0.362	0.408	0.416	0.19	0.174
Lj1.CM0012.1100.r2.m	0.163265	0.187359	0.234191		0.28	0.322	0.363	0.354
Ca_12043	0.166982	0.187924	0.239184	0.147256		0.221	0.388	0.379
Medtr7g121800	0.184981	0.202454	0.248355	0.169471	0.0951644		0.42	0.409
Glyma10g06610	0.219018	0.245064	0.102021	0.225	0.228109	0.243775		0.083
Glyma13g20810	0.212777	0.236924	0.0891031	0.217768	0.220552	0.234799	0.0380849
SUNN	Glyma11g12186.1	Glyma12g04390.1	Phvulv091015304m	C.cajan_21258_2E	Lj3.CM0091.1690.r2.m	Ca_15399E	Medtr4g096400.1	Medtr4g096420.1	C.cajan_24880	Ca_09375	C.cajan_39327
Glyma11g12186.1		0.198	0.384	0.413	0.525	0.591	0.59	0.604	0.501	0.6005	0.6367
Glyma12g04390.1	0.0934405		0.368	0.401	0.551	0.604	0.62	0.624	0.514	0.5997	0.6353
Phvulv091015304m	0.170392	0.160639		0.454	0.586	0.652	0.649	0.653	0.517	0.6308	0.6389
C.cajan_21258_2E	0.202554	0.189101	0.233795		0.539	0.659	0.662	0.667	0.477	0.6185	0.6396
Lj3.CM0091.1690.r2.m	0.320931	0.310505	0.320019	0.316039		0.624	0.662	0.662	0.512	0.5889	0.621
Ca_15399E	0.306937	0.310505	0.333419	0.349336	0.283695		0.402	0.408	0.575	0.5946	0.6255
Medtr4g096400.1	0.342298	0.348462	0.374104	0.387357	0.331581	0.185835		0.1108	0.786	0.7664	0.7937
Medtr4g096420.1	0.332746	0.336278	0.357296	0.381942	0.306919	0.179367	0.0599245		0.574	0.6011	0.6194
C.cajan_24880	0.721382	0.751398	0.766208	0.689694	0.714534	0.778021	0.792146	0.784438		0.4434	0.6151
Ca_09375	0.758455	0.766187	0.813239	0.761248	0.751694	0.735914	0.772333	0.763828	0.256179		0.5996
C.cajan_39327	0.813553	0.815696	0.809258	0.805264	0.79726	0.778451	0.801571	0.804915	0.663731	0.62548
