# Supplementary material for: Comparative sequence analysis of nitrogen fixation-related genes in six legumes
Source: Front Plant Sci. 2013 Aug 22;4:300. doi: 10.3389/fpls.2013.00300 (PMC3749373; doi:10.3389/fpls.2013.00300)
Supplement: Supplementary file 6 [file DataSheet6.XLSX]

## Sheet: DMI1
Supplementary Table 2. Ks, Ka and Ka/Ks of 20 NF-related genes
Sequences_names_1	Sequences_names_2	Ks	Ka	Ka/Ks
Glyma12g28860	Glyma16g00500	0.0477	0.1323	2.77358
Glyma12g28860	Phvulv091019046m	0.0542	0.1505	2.77675
Glyma12g28860	C.cajan_17266	0.0561	0.3745	6.67558
C.cajan_11017	Glyma19g45310	0.0634	0.1196	1.88644
C.cajan_17266	Phvulv091019046m	0.0644	0.3779	5.86801
Glyma16g00500	Phvulv091019046m	0.0715	0.3575	5
Glyma16g00500	C.cajan_17266	0.079	0.3584	4.53671
Ca_00033	Medtr2g005620	0.1112	0.1433	1.28867
Glyma12g28860	Lj6.CM0508.260.r2	0.1124	0.1324	1.17794
Glyma12g28860	Ca_00033	0.1178	0.3714	3.1528
C.cajan_17266	Ca_00033	0.1299	0.3861	2.97229
Glyma16g00500	Lj6.CM0508.260.r2	0.1311	0.1499	1.1434
C.cajan_17266	Lj6.CM0508.260.r2	0.1351	0.1587	1.17469
Phvulv091019046m	Ca_00033	0.1353	0.1265	0.934959
Medtr2g005620	Lj6.CM0508.260.r2	0.1422	0.3603	2.53376
Glyma16g00500	Ca_00033	0.1433	0.3559	2.4836
Ca_00033	Lj6.CM0508.260.r2	0.1456	0.1439	0.988324
Glyma12g28860	Medtr2g005620	0.1471	0.146	0.992522
Phvulv091019046m	Lj6.CM0508.260.r2	0.1475	0.0634	0.429831
C.cajan_17266	Medtr2g005620	0.1512	0.044	0.291005
Glyma16g00500	Medtr2g005620	0.1564	0.3613	2.3101
Phvulv091019046m	Medtr2g005620	0.175	0.0758	0.433143
C.cajan_17266	Glyma19g45310	0.331	0.0717	0.216616
Ca_00033	Glyma19g45310	0.3367	0.3814	1.13276
Medtr2g005620	Glyma19g45310	0.3383	0.1293	0.382205
Glyma12g28860	Glyma19g45310	0.3426	0.374	1.09165
Glyma16g00500	Glyma19g45310	0.3442	0.0595	0.172865
Phvulv091019046m	Glyma19g45310	0.347	0.1564	0.45072
C.cajan_17266	C.cajan_11017	0.3559	0.0558	0.156786
Phvulv091019046m	C.cajan_11017	0.3687	0.3613	0.979929
Glyma16g00500	C.cajan_11017	0.3707	0.0741	0.199892
Glyma12g28860	C.cajan_11017	0.3746	0.3748	1.00053
Lj6.CM0508.260.r2	Glyma19g45310	0.3759	0.1462	0.388933
Medtr2g005620	C.cajan_11017	0.3959	0.3772	0.952766
Ca_00033	C.cajan_11017	0.3988	0.1051	0.263541
Lj6.CM0508.260.r2	C.cajan_11017	0.416	0.1551	0.372837
	Median	0.1473	0.1502	1.04609

## Sheet: DMI2
Sequences_names_1	Sequences_names_2	Ks	Ka	Ka/Ks
Glyma01g02460	Glyma09g33510	0.123	0.0778	0.63252
Glyma01g02460	Phvulv091027352m	0.1699	0.0883	0.519717
Glyma01g02460	C.cajan_12295	0.1566	0.1013	0.646871
Glyma01g02460	Lj2.CM0177.340.r2	0.2448	0.1249	0.510212
Glyma01g02460	Ca_17066	0.2278	0.125	0.548727
Glyma01g02460	Ca_11537	0.25	0.1495	0.598
Glyma01g02460	Medtr5g032400	0.2429	0.1493	0.614656
Glyma09g33510	Phvulv091027352m	0.1923	0.1081	0.562142
Glyma09g33510	C.cajan_12295	0.1702	0.1079	0.63396
Glyma09g33510	Lj2.CM0177.340.r2	0.2531	0.1422	0.561833
Glyma09g33510	Ca_17066	0.2429	0.1515	0.623713
Glyma09g33510	Ca_11537	0.2486	0.1705	0.685841
Glyma09g33510	Medtr5g032400	0.2837	0.1663	0.586183
Phvulv091027352m	C.cajan_12295	0.1687	0.0673	0.398933
Phvulv091027352m	Lj2.CM0177.340.r2	0.2524	0.1028	0.40729
Phvulv091027352m	Ca_17066	0.2693	0.1177	0.437059
Phvulv091027352m	Ca_11537	0.2732	0.1339	0.490117
Phvulv091027352m	Medtr5g032400	0.2748	0.1281	0.466157
C.cajan_12295	Lj2.CM0177.340.r2	0.2045	0.0978	0.47824
C.cajan_12295	Ca_17066	0.2217	0.1091	0.492106
C.cajan_12295	Ca_11537	0.2357	0.1292	0.548154
C.cajan_12295	Medtr5g032400	0.242	0.1189	0.491322
Lj2.CM0177.340.r2	Ca_17066	0.2288	0.101	0.441434
Lj2.CM0177.340.r2	Ca_11537	0.2391	0.1189	0.497281
Lj2.CM0177.340.r2	Medtr5g032400	0.2618	0.115	0.439267
Ca_17066	Ca_11537	0.0178	0.0175	0.983146
Ca_17066	Medtr5g032400	0.1592	0.0725	0.455402
Ca_11537	Medtr5g032400	0.1649	0.0933	0.565797
	Median	0.2374	0.11635	0.533936

## Sheet: DMI3
Sequences_names_1	Sequences_names_2	Ks	Ka	Ka/Ks
Glyma08g24360	C.cajan_46131	0.1957	0.0453	0.231477
Glyma15g35070	C.cajan_46131	0.2248	0.0445	0.197954
Phvulv091013422m	C.cajan_46131	0.2255	0.0531	0.235477
Ca_15707	C.cajan_46131	0.3959	0.0511	0.129073
Medtr8g047760	C.cajan_46131	0.4078	0.0483	0.11844
Glyma08g24360	Lj3.LjT02O17.60.r2	0.2548	0.0609	0.239011
Glyma15g35070	Lj3.LjT02O17.60.r2	0.2789	0.047	0.168519
C.cajan_46131	Lj3.LjT02O17.60.r2	0.3069	0.0735	0.239492
Phvulv091013422m	Lj3.LjT02O17.60.r2	0.3173	0.0913	0.28774
Ca_15707	Lj3.LjT02O17.60.r2	0.353	0.0843	0.23881
Medtr8g047760	Lj3.LjT02O17.60.r2	0.3788	0.0739	0.19509
Ca_15707	Glyma08g24360	0.3654	0.0825	0.22578
Medtr8g047760	Glyma08g24360	0.3854	0.0969	0.251427
Ca_15707	Glyma10g11020	0.6979	0.1091	0.156326
Phvulv091013422m	Glyma10g11020	0.7095	0.0816	0.115011
C.cajan_46131	Glyma10g11020	0.711	0.0974	0.13699
Glyma15g35070	Glyma10g11020	0.7187	0.0978	0.136079
Lj3.LjT02O17.60.r2	Glyma10g11020	0.7396	0.1018	0.137642
Glyma08g24360	Glyma10g11020	0.7397	0.1016	0.137353
Medtr8g047760	Glyma10g11020	0.7625	0.1112	0.145836
Glyma08g24360	Glyma15g35070	0.1082	0.1035	0.956562
Ca_15707	Glyma15g35070	0.3775	0.2915	0.772185
Medtr8g047760	Glyma15g35070	0.4069	0.4822	1.18506
Glyma10g11020	Medtr5g009940	0.6877	0.4706	0.68431
Ca_15707	Medtr5g009940	0.7087	0.4731	0.66756
Glyma15g35070	Medtr5g009940	0.7094	0.4915	0.692839
Phvulv091013422m	Medtr5g009940	0.7202	0.4876	0.677034
Glyma08g24360	Medtr5g009940	0.7223	0.4964	0.687249
Medtr8g047760	Medtr5g009940	0.7315	0.4753	0.649761
Lj3.LjT02O17.60.r2	Medtr5g009940	0.734	0.468	0.637602
C.cajan_46131	Medtr5g009940	0.7352	0.4768	0.648531
Ca_15707	Medtr8g047760	0.2017	0.4612	2.28656
Glyma08g24360	Phvulv091013422m	0.1808	0.4692	2.59513
Glyma15g35070	Phvulv091013422m	0.1874	0.4785	2.55336
Ca_15707	Phvulv091013422m	0.39	0.4935	1.26538
Medtr8g047760	Phvulv091013422m	0.4	0.4832	1.208
	Median	0.39795	0.10265	0.245459

## Sheet: ENOD93
Sequences_names_1	Sequences_names_2	Ks	Ka	Ka/Ks
C.cajan_26197	C.cajan_46055	0.0801	0.1924	2.402
C.cajan_26197	Ca_06646	0.0652	0.1104	1.69325
C.cajan_26197	Glyma05g08400	0.0495	0.118	2.38384
C.cajan_26197	Glyma06g24760	0.094	0.1656	1.7617
C.cajan_26197	Glyma17g12600	0.0831	0.0824	0.991576
C.cajan_26197	Glyma17g12610	0.0658	0.0826	1.25532
C.cajan_26197	Medtr8g119590	0.0331	0.11	3.32326
C.cajan_26197	Phvulv091017136m	0.2167	0.2222	1.02538
C.cajan_26199	C.cajan_26197	0.0659	0.059	0.895296
C.cajan_26199	C.cajan_46055	0.0973	0.1724	1.77184
C.cajan_26199	Ca_06646	0.0649	0.1026	1.58089
C.cajan_26199	Glyma05g08380	0.0503	0.0911	1.81113
C.cajan_26199	Glyma05g08400	0.0492	0.1024	2.0813
C.cajan_26199	Glyma06g24760	0.1105	0.1659	1.50136
C.cajan_26199	Glyma17g12600	0.0826	0.0707	0.855932
C.cajan_26199	Glyma17g12610	0.0654	0.0827	1.26453
C.cajan_26199	Medtr8g119590	0.0658	0.118	1.79331
C.cajan_26199	Phvulv091017136m	0.232	0.2019	0.870259
Ca_06646	C.cajan_46055	0.0875	0.179	2.04571
Ca_06646	Glyma06g24760	0.084	0.1848	2.2
Ca_06646	Phvulv091017136m	0.2268	0.2114	0.932099
Glyma05g08380	C.cajan_26197	0.0674	0.095	1.4095
Glyma05g08380	C.cajan_46055	0.0816	0.1777	2.1777
Glyma05g08380	Ca_06646	0.0663	0.1113	1.67873
Glyma05g08380	Glyma05g08400	0.0503	0.103	2.04771
Glyma05g08380	Glyma06g24760	0.0957	0.1711	1.78788
Glyma05g08380	Glyma17g12600	0.0845	0.0989	1.17041
Glyma05g08380	Glyma17g12610	0.0334	0.0674	2.01796
Glyma05g08380	Medtr8g119590	0.0672	0.1188	1.76786
Glyma05g08380	Phvulv091017136m	0.2119	0.2261	1.06701
Glyma05g08400	C.cajan_46055	0.0973	0.1846	1.89723
Glyma05g08400	Ca_06646	0.0486	0.0947	1.94856
Glyma05g08400	Glyma06g24760	0.0935	0.1863	1.99251
Glyma05g08400	Medtr8g119590	0.0493	0.122	2.47465
Glyma05g08400	Phvulv091017136m	0.221	0.2253	1.01946
Glyma06g24760	C.cajan_46055	0.0338	0.0921	2.72485
Glyma06g24760	Phvulv091017136m	0.1432	0.1341	0.936453
Glyma17g12600	C.cajan_46055	0.0625	0.1883	3.0128
Glyma17g12600	Ca_06646	0.0409	0.1005	2.45721
Glyma17g12600	Glyma05g08400	0.0661	0.1022	1.54614
Glyma17g12600	Glyma06g24760	0.0771	0.1778	2.3061
Glyma17g12600	Glyma17g12610	0.0824	0.0747	0.906553
Glyma17g12600	Medtr8g119590	0.0829	0.1178	1.42099
Glyma17g12600	Phvulv091017136m	0.2061	0.2207	1.07084
Glyma17g12610	C.cajan_46055	0.0971	0.1725	1.77652
Glyma17g12610	Ca_06646	0.0647	0.075	1.1592
Glyma17g12610	Glyma05g08400	0.1226	0.1252	1.02121
Glyma17g12610	Glyma06g24760	0.1102	0.1742	1.58076
Glyma17g12610	Medtr8g119590	0.0656	0.0906	1.3811
Glyma17g12610	Phvulv091017136m	0.2369	0.2172	0.916843
Medtr8g119590	C.cajan_46055	0.0888	0.1946	2.19144
Medtr8g119590	Ca_06646	0.0325	0.0828	2.54769
Medtr8g119590	Glyma06g24760	0.1023	0.2005	1.95992
Medtr8g119590	Phvulv091017136m	0.2133	0.2395	1.12283
Phvulv091017136m	C.cajan_46055	0.1236	0.143	1.15696
C.cajan_26199	Medtr3g128200	0.3699	0.4584	1.23925
Glyma05g08380	Medtr3g128200	0.3978	0.4488	1.12821
C.cajan_26197	Medtr3g128200	0.4077	0.461	1.13073
Glyma17g12600	Medtr3g128200	0.3729	0.4692	1.25825
Glyma17g12610	Medtr3g128200	0.4216	0.4291	1.01779
Glyma05g08400	Medtr3g128200	0.3659	0.4698	1.28396
Medtr8g119590	Medtr3g128200	0.4148	0.4318	1.04098
Ca_06646	Medtr3g128200	0.3848	0.4234	1.10031
Glyma06g24760	Medtr3g128200	0.4345	0.4776	1.09919
Phvulv091017136m	Medtr3g128200	0.4639	0.5167	1.11382
C.cajan_46055	Medtr3g128200	0.5	0.4551	0.9102
	Median	0.086	0.1685	1.46117

## Sheet: ERN1
Sequences_names_1	Sequences_names_2	Ks	Ka	Ka/Ks
Glyma16g04410	Glyma19g29000	0.1268	0.0427	0.336751
Glyma16g04410	C.cajan_08385	0.1911	0.0724	0.378859
Glyma16g04410	Phvulv091004951m	0.145	0.0606	0.417931
Glyma16g04410	Ca_08232	0.3499	0.1242	0.354959
Glyma16g04410	Medtr7g102550	0.3778	0.1245	0.329539
Glyma16g04410	Lj1.CM0104.2670.r2	0.3395	0.1164	0.342857
Glyma16g04410	C.cajan_16144	0.3796	0.2035	0.536091
Glyma16g04410	Medtr6g031080	0.432	0.2095	0.484954
Glyma19g29000	C.cajan_08385	0.1864	0.0492	0.263948
Glyma19g29000	Phvulv091004951m	0.1317	0.0623	0.473045
Glyma19g29000	Ca_08232	0.3364	0.1147	0.340963
Glyma19g29000	Medtr7g102550	0.3761	0.1307	0.347514
Glyma19g29000	Lj1.CM0104.2670.r2	0.3604	0.117	0.324639
Glyma19g29000	C.cajan_16144	0.3661	0.2017	0.550942
Glyma19g29000	Medtr6g031080	0.3927	0.2036	0.518462
C.cajan_08385	Phvulv091004951m	0.1812	0.07	0.386313
C.cajan_08385	Ca_08232	0.3639	0.1271	0.349272
C.cajan_08385	Medtr7g102550	0.3843	0.1376	0.358054
C.cajan_08385	Lj1.CM0104.2670.r2	0.3652	0.1454	0.398138
C.cajan_08385	C.cajan_16144	0.4118	0.2055	0.499029
C.cajan_08385	Medtr6g031080	0.4967	0.2093	0.421381
Phvulv091004951m	Ca_08232	0.3539	0.1296	0.366205
Phvulv091004951m	Medtr7g102550	0.3925	0.1495	0.380892
Phvulv091004951m	Lj1.CM0104.2670.r2	0.3974	0.1285	0.323352
Phvulv091004951m	C.cajan_16144	0.3919	0.2081	0.531003
Phvulv091004951m	Medtr6g031080	0.443	0.2291	0.517156
Ca_08232	Medtr7g102550	0.2473	0.0736	0.297614
Ca_08232	Lj1.CM0104.2670.r2	0.4203	0.0993	0.23626
Ca_08232	C.cajan_16144	0.4502	0.1715	0.380942
Ca_08232	Medtr6g031080	0.47	0.2057	0.43766
Medtr7g102550	Lj1.CM0104.2670.r2	0.4088	0.1236	0.302348
Medtr7g102550	C.cajan_16144	0.4676	0.1987	0.424936
Medtr7g102550	Medtr6g031080	0.5438	0.2048	0.376609
Lj1.CM0104.2670.r2	C.cajan_16144	0.4558	0.1882	0.4129
Lj1.CM0104.2670.r2	Medtr6g031080	0.4974	0.2057	0.41355
C.cajan_16144	Medtr6g031080	0.3785	0.2353	0.621664
	Median	0.37905	0.13415	0.380917

## Sheet: ERN3
Sequences_names_1	Sequences_names_2	Ks	Ka	Ka/Ks
c.cajan_23330	Glyma05g29011	0.1866	0.1111	0.595391
c.cajan_23330	Lj4.CM0046.750.r2	0.3981	0.1695	0.425772
c.cajan_23330	Glyma08g12130	0.2187	0.1283	0.586648
c.cajan_23330	Phvulv091030938m	0.2985	0.1599	0.535678
c.cajan_23330	Medtr4g134350	0.3979	0.181	0.454888
c.cajan_23330	Medtr6g015110	0.3979	0.181	0.454888
c.cajan_23330	Ca_08582	0.3724	0.2034	0.546187
Glyma05g29011	Lj4.CM0046.750.r2	0.3604	0.1625	0.450888
Glyma05g29011	Glyma08g12130	0.1637	0.095	0.58033
Glyma05g29011	Phvulv091030938m	0.274	0.1415	0.516423
Glyma05g29011	Medtr4g134350	0.3614	0.1594	0.441063
Glyma05g29011	Medtr6g015110	0.3614	0.1594	0.441063
Glyma05g29011	Ca_08582	0.3399	0.1949	0.573404
Lj4.CM0046.750.r2	Glyma08g12130	0.3861	0.1414	0.366226
Lj4.CM0046.750.r2	Phvulv091030938m	0.3712	0.1699	0.457705
Lj4.CM0046.750.r2	Medtr4g134350	0.3959	0.1654	0.417782
Lj4.CM0046.750.r2	Medtr6g015110	0.3959	0.1654	0.417782
Lj4.CM0046.750.r2	Ca_08582	0.381	0.1967	0.516273
Glyma08g12130	Phvulv091030938m	0.2423	0.1285	0.530334
Glyma08g12130	Medtr4g134350	0.3851	0.1582	0.410802
Glyma08g12130	Medtr6g015110	0.3851	0.1582	0.410802
Glyma08g12130	Ca_08582	0.3774	0.1903	0.50424
Phvulv091030938m	Medtr4g134350	0.3744	0.1833	0.489583
Phvulv091030938m	Medtr6g015110	0.3744	0.1833	0.489583
Phvulv091030938m	Ca_08582	0.3646	0.2151	0.589962
Medtr4g134350	Ca_08582	0.3139	0.1095	0.348837
Medtr6g015110	Ca_08582	0.3139	0.1095	0.348837
	Median	0.3712	0.1625	0.457705

## Sheet: FLOT2
Sequences_names_1	Sequences_names_2	Ks	Ka	Ka/Ks
c.cajan_09162	Phvulv091009868m	0.4348	0.0638	0.146734
c.cajan_09162	Glyma06g06930	0.4517	0.0508	0.112464
c.cajan_09162	Medtr1g099720	0.6497	0.1229	0.189164
c.cajan_09162	Medtr3g137870	0.682	0.1067	0.156452
c.cajan_09162	Glyma04g06830	0.5957	0.3672	0.616418
Phvulv091009868m	Glyma06g06930	0.3643	0.0652	0.178973
Phvulv091009868m	Medtr1g099720	0.6208	0.1247	0.20087
Phvulv091009868m	Medtr3g137870	0.6215	0.1202	0.193403
Phvulv091009868m	Glyma04g06830	0.5635	0.3918	0.695297
Glyma06g06930	Medtr1g099720	0.5915	0.1163	0.196619
Glyma06g06930	Medtr3g137870	0.57	0.1055	0.185088
Glyma06g06930	Glyma04g06830	0.4637	0.3578	0.77162
Medtr1g099720	Medtr3g137870	0.2883	0.0449	0.155741
Medtr1g099720	Glyma04g06830	0.6028	0.3841	0.637193
Medtr3g137870	Glyma04g06830	0.584	0.3757	0.643322
	Median	0.584	0.1202	0.193403

## Sheet: IPD3
Sequences_names_1	Sequences_names_2	Ks	Ka	Ka/Ks
Ca_10616	Medtr5g027010	0.2115	0.0555	0.262411
Ca_10616	C.cajan_12408	0.2822	0.1041	0.368887
Ca_10616	Phvulv091016359m	0.3459	0.0923	0.26684
Ca_10616	Glyma01g35255	0.2662	0.0878	0.329827
Ca_10616	Glyma09g34695	0.2569	0.0974	0.379136
Ca_10616	Lj2.CM0803.150.r2	0.2982	0.1024	0.343394
Medtr5g027010	C.cajan_12408	0.2944	0.1121	0.380774
Medtr5g027010	Phvulv091016359m	0.383	0.0955	0.249347
Medtr5g027010	Glyma01g35255	0.3141	0.0931	0.296402
Medtr5g027010	Glyma09g34695	0.3039	0.1011	0.332675
Medtr5g027010	Lj2.CM0803.150.r2	0.3293	0.1173	0.35621
C.cajan_12408	Phvulv091016359m	0.238	0.0592	0.248739
C.cajan_12408	Glyma01g35255	0.1644	0.0531	0.322993
C.cajan_12408	Glyma09g34695	0.1508	0.0631	0.418435
C.cajan_12408	Lj2.CM0803.150.r2	0.3336	0.1206	0.361511
Phvulv091016359m	Glyma01g35255	0.2125	0.0467	0.219765
Phvulv091016359m	Glyma09g34695	0.1917	0.0511	0.266562
Phvulv091016359m	Lj2.CM0803.150.r2	0.3816	0.113	0.296122
Glyma01g35255	Glyma09g34695	0.0792	0.0215	0.271465
Glyma01g35255	Lj2.CM0803.150.r2	0.3009	0.1012	0.336324
Glyma09g34695	Lj2.CM0803.150.r2	0.2888	0.1037	0.359072
	Median	0.2888	0.0955	0.329827

## Sheet: LIN
Sequences_names_1	Sequences_names_2	Ks	Ka	Ka/Ks
Ca_08341	C.cajan_22455	0.2131	0.0763	0.358048
Medtr1g112060	C.cajan_22455	0.2016	0.1184	0.587302
Lj5.CM0909.400.r2	C.cajan_22455	0.1573	0.1088	0.691672
Ca_08341	Lj5.CM0909.400.r2	0.1945	0.1272	0.653985
Medtr1g112060	Lj5.CM0909.400.r2	0.1954	0.114	0.583419
Ca_08341	Glyma10g33851	0.1971	0.198	1.00457
Medtr1g112060	Glyma10g33851	0.1915	0.125	0.652742
Lj5.CM0909.400.r2	Glyma10g33851	0.15	0.1135	0.756667
C.cajan_22455	Glyma10g33851	0.0956	0.1328	1.38912
Phvulv091027173m	Glyma10g33851	0.1029	0.1177	1.14383
Ca_08341	Glyma12g29771	0.2181	0.2015	0.923888
Medtr1g112060	Glyma12g29771	0.22	0.0947	0.430455
Lj5.CM0909.400.r2	Glyma12g29771	0.2177	0.1166	0.535599
C.cajan_22455	Glyma12g29771	0.194	0.1037	0.534536
Phvulv091027173m	Glyma12g29771	0.2016	0.1919	0.951885
Glyma10g33851	Glyma12g29771	0.171	0.0683	0.399415
Ca_08341	Medtr1g112060	0.1396	0.0537	0.38467
Ca_08341	Phvulv091027173m	0.223	0.1437	0.644395
Medtr1g112060	Phvulv091027173m	0.2069	0.0713	0.344611
Lj5.CM0909.400.r2	Phvulv091027173m	0.1754	0.1637	0.933295
C.cajan_22455	Phvulv091027173m	0.1219	0.1316	1.07957
	Median	0.1945	0.1177	0.652742

## Sheet: LYK3
Sequences_names_1	Sequences_names_2	Ks	Ka	Ka/Ks
C.cajan_15801	Lj6.CM0041.460.r2	0.7586	0.7311	0.963749
C.cajan_15801	Glyma02g43850	0.6817	0.6596	0.967581
C.cajan_15801	Glyma14g05060	0.7946	0.7276	0.915681
C.cajan_15801	Phvulv091021871m	0.5666	0.5495	0.96982
C.cajan_15801	Glyma02g43860	0.794	0.7255	0.913728
C.cajan_15801	C.cajan_09999	0.6953	0.6499	0.934704
C.cajan_15801	Lj2.CM0545.250.r2	0.776	0.7156	0.922165
C.cajan_15801	Ca_10278	0.6303	0.5859	0.929557
C.cajan_15801	Glyma5g093450	0.7929	0.7105	0.896078
C.cajan_15801	Medtr5g093730	0.7346	0.6498	0.884563
C.cajan_15801	Medtr5g093410	0.7434	0.7204	0.969061
C.cajan_15801	Medtr5g093440	0.7734	0.697	0.901215
Lj6.CM0041.460.r2	Glyma02g43850	0.747	0.7266	0.972691
Lj6.CM0041.460.r2	Glyma14g05060	0.3477	0.2561	0.736555
Lj6.CM0041.460.r2	Phvulv091021871m	0.7839	0.6977	0.890037
Lj6.CM0041.460.r2	Glyma02g43860	0.3622	0.2621	0.723633
Lj6.CM0041.460.r2	C.cajan_09999	0.7492	0.6954	0.92819
Lj6.CM0041.460.r2	Lj2.CM0545.250.r2	0.4292	0.2816	0.656104
Lj6.CM0041.460.r2	Ca_10278	0.7697	0.649	0.843186
Lj6.CM0041.460.r2	Glyma5g093450	0.3895	0.2602	0.668036
Lj6.CM0041.460.r2	Medtr5g093730	0.7237	0.6422	0.887384
Lj6.CM0041.460.r2	Medtr5g093410	0.326	0.2444	0.749693
Lj6.CM0041.460.r2	Medtr5g093440	0.6918	0.6193	0.895201
Glyma02g43850	Glyma14g05060	0.7228	0.6909	0.955866
Glyma02g43850	Phvulv091021871m	0.7274	0.6962	0.957108
Glyma02g43850	Glyma02g43860	0.7039	0.6998	0.994175
Glyma02g43850	C.cajan_09999	0.7388	0.692	0.936654
Glyma02g43850	Lj2.CM0545.250.r2	0.7649	0.6934	0.906524
Glyma02g43850	Ca_10278	0.5842	0.5822	0.996577
Glyma02g43850	Glyma5g093450	0.7212	0.6924	0.960067
Glyma02g43850	Medtr5g093730	0.7196	0.7002	0.973041
Glyma02g43850	Medtr5g093410	0.7421	0.6973	0.939631
Glyma02g43850	Medtr5g093440	0.6958	0.6922	0.994826
Glyma14g05060	Phvulv091021871m	0.6797	0.6525	0.959982
Glyma14g05060	Glyma02g43860	0.2956	0.1809	0.611976
Glyma14g05060	C.cajan_09999	0.6829	0.6483	0.949334
Glyma14g05060	Lj2.CM0545.250.r2	0.3402	0.226	0.664315
Glyma14g05060	Ca_10278	0.7344	0.6584	0.896514
Glyma14g05060	Glyma5g093450	0.3344	0.2495	0.746112
Glyma14g05060	Medtr5g093730	0.7374	0.6329	0.858286
Glyma14g05060	Medtr5g093410	0.3623	0.2814	0.776704
Glyma14g05060	Medtr5g093440	0.6958	0.6059	0.870796
Phvulv091021871m	Glyma02g43860	0.7338	0.6331	0.862769
Phvulv091021871m	C.cajan_09999	0.6847	0.629	0.918651
Phvulv091021871m	Lj2.CM0545.250.r2	0.7114	0.6658	0.935901
Phvulv091021871m	Ca_10278	0.6584	0.6164	0.936209
Phvulv091021871m	Glyma5g093450	0.7408	0.6516	0.87959
Phvulv091021871m	Medtr5g093730	0.7028	0.6725	0.956887
Phvulv091021871m	Medtr5g093410	0.7475	0.6761	0.904482
Phvulv091021871m	Medtr5g093440	0.6676	0.6793	1.01753
Glyma02g43860	C.cajan_09999	0.7209	0.6451	0.894854
Glyma02g43860	Lj2.CM0545.250.r2	0.2784	0.1827	0.65625
Glyma02g43860	Ca_10278	0.738	0.6613	0.89607
Glyma02g43860	Glyma5g093450	0.3168	0.2048	0.646465
Glyma02g43860	Medtr5g093730	0.7579	0.6426	0.847869
Glyma02g43860	Medtr5g093410	0.3768	0.2614	0.693737
Glyma02g43860	Medtr5g093440	0.7271	0.6116	0.84115
C.cajan_09999	Lj2.CM0545.250.r2	0.7035	0.6608	0.939303
C.cajan_09999	Ca_10278	0.7078	0.6593	0.931478
C.cajan_09999	Glyma5g093450	0.7327	0.6517	0.88945
C.cajan_09999	Medtr5g093730	0.6185	0.5018	0.811318
C.cajan_09999	Medtr5g093410	0.7163	0.6554	0.91498
C.cajan_09999	Medtr5g093440	0.5259	0.4974	0.945807
Lj2.CM0545.250.r2	Ca_10278	0.7553	0.6456	0.85476
Lj2.CM0545.250.r2	Glyma5g093450	0.2816	0.17	0.603693
Lj2.CM0545.250.r2	Medtr5g093730	0.7087	0.6256	0.882743
Lj2.CM0545.250.r2	Medtr5g093410	0.3684	0.2425	0.658252
Lj2.CM0545.250.r2	Medtr5g093440	0.7063	0.6053	0.857001
Ca_10278	Glyma5g093450	0.7342	0.6147	0.837238
Ca_10278	Medtr5g093730	0.7362	0.626	0.850312
Ca_10278	Medtr5g093410	0.7651	0.6394	0.835708
Ca_10278	Medtr5g093440	0.7082	0.6232	0.879977
Glyma5g093450	Medtr5g093730	0.6531	0.6153	0.942122
Glyma5g093450	Medtr5g093410	0.3341	0.2237	0.66956
Glyma5g093450	Medtr5g093440	0.6522	0.5818	0.892058
Medtr5g093730	Medtr5g093410	0.6341	0.5913	0.932503
Medtr5g093730	Medtr5g093440	0.5082	0.3922	0.771743
Medtr5g093410	Medtr5g093440	0.6823	0.5797	0.849626
	Median	0.70705	0.6424	0.895636

[truncated: 19 more sheets: LYR3, N56, NFP, NIN, NRT1, NSP1, NSP2, RRP1, SKL1, SUNN, Gm-Gm, Gm-Cc, Gm-Pv, Gm-Lj, Gm-Ca, Gm-Mt, Mt-Ca, Mt-Cc, Mt-Pv]
