# Supplementary material for: Comparative sequence analysis of nitrogen fixation-related genes in six legumes
Source: Front Plant Sci. 2013 Aug 22;4:300. doi: 10.3389/fpls.2013.00300 (PMC3749373; doi:10.3389/fpls.2013.00300)
Supplement: Supplementary file 7 [file DataSheet7.XLSX]

## Sheet: BBH
Supplementary Table 3. Confirmation of orthologs of 20 NF-related genes by bidirectional best hit and orthoMCL
Gene1	Gene2	e-value to gene2	e-value to gene1
C.cajan_01355_1	Ca_26279_1	0	0
C.cajan_01355_1	Glyma04g43090.1_1	0	0
C.cajan_01355_1	Lj1.CM1976.90.r2.m_1	0	2e-177
C.cajan_01355_1	Medtr3g097800.1_1	0	2e-178
C.cajan_01355_1	Phvulv091012665m_1	0	0
C.cajan_07899_1	Ca_13985_1	0	0
C.cajan_07899_1	Glyma10g44180.1_1	0	0
C.cajan_07899_1	Lj5.CM0492.390.r2.m_1	0	0
C.cajan_07899_1	Medtr1g146810.1_1	0	0
C.cajan_07899_1	Phvulv091005854m_1	0	0
C.cajan_08385_1	Ca_08232_1	1e-82	7e-69
C.cajan_08385_1	Glyma16g04410_1	2e-92	4e-93
C.cajan_08385_1	Lj1.CM0104.2670_1	7e-89	5e-83
C.cajan_08385_1	Medtr7g102550_1	7e-86	5e-87
C.cajan_08385_1	Phvulv091004951m_1	2e-102	2e-103
C.cajan_09162_1	Glyma06g06930.1_1	0	0
C.cajan_09162_1	Medtr3g137870.1_1	2e-180	0
C.cajan_09162_1	Phvulv091009868m_1	0	0
C.cajan_09986_1	Ca_10291_1	0	0
C.cajan_09986_1	Glyma02g43740_1	0	0
C.cajan_09986_1	Lj2.CM0826.350.r2.m_1	0	0
C.cajan_09986_1	Medtr5g093170_1	0	0
C.cajan_09986_1	Phvulv091021785m_1	0	0
C.cajan_09999_1	Ca_10278_1	0	0
C.cajan_09999_1	Glyma14g05060.1_1	1e-155	1e-155
C.cajan_09999_1	Lj2.CM0545.250.r2.m_1	0	0
C.cajan_09999_1	Medtr5g093450.1_1	0	0
C.cajan_09999_1	Phvulv091021871m_1	0	0
C.cajan_12295_1	Ca_11537_1	0	0
C.cajan_12295_1	Glyma09g33510_1	0	0
C.cajan_12295_1	Lj2.CM0177.340_1	0	0
C.cajan_12295_1	Medtr5g032400_1	0	0
C.cajan_12295_1	Phvulv091027352m_1	0	0
C.cajan_12408_1	Ca_10616_1	9e-140	8e-139
C.cajan_12408_1	Glyma01g35255.1_1	2e-164	2e-164
C.cajan_12408_1	Lj2.CM0803.150.r2.m_1	5e-123	3e-123
C.cajan_12408_1	Medtr5g027010.1_1	7e-136	1e-133
C.cajan_12408_1	Phvulv091016359m_1	8e-165	1e-162
C.cajan_12621_1	Ca_02086_1	0	0
C.cajan_12621_1	Glyma11g06740.1_1	0	0
C.cajan_12621_1	Lj2.CM0323.400.r2.d_1	0	0
C.cajan_12621_1	Medtr5g018990.1_1	0	0
C.cajan_12621_1	Phvulv091008306m_1	0	0
C.cajan_12623_1	Ca_02085_1	1e-73	7e-73
C.cajan_12623_1	Glyma11g06750.1_1	4e-100	1e-99
C.cajan_12623_1	Lj2.CM0323.420.r2.d_1	6e-85	3e-84
C.cajan_12623_1	Medtr5g019000.1_1	2e-80	1e-79
C.cajan_12623_1	Phvulv091008254m_1	1e-94	4e-94
C.cajan_17266_1	Ca_00033_1	0	0
C.cajan_17266_1	Glyma12g28860_1	0	0
C.cajan_17266_1	Glyma16g00500_1	0	0
C.cajan_17266_1	Glyma19g45310_1	0	0
C.cajan_17266_1	Lj6.CM0508.260_1	0	0
C.cajan_17266_1	Medtr2g005620_1	0	0
C.cajan_17266_1	Phvulv091019046m_1	0	0
C.cajan_21258_1	Ca_15399_1	0	0
C.cajan_21258_1	Glyma12g04390.1_1	0	0
C.cajan_21258_1	Lj3.CM0091.1690.r2.m_1	0	0
C.cajan_21258_1	Medtr4g096420.1_1	0	0
C.cajan_21258_1	Phvulv091015304m_1	0	0
C.cajan_22455_1	Ca_08341_1	0	0
C.cajan_22455_1	Glyma10g33851.1_1	0	0
C.cajan_22455_1	Lj5.CM0909.400.r2.m_1	0	0
C.cajan_22455_1	Medtr1g112060_1	0	0
C.cajan_22455_1	Phvulv091027173m_1	0	0
C.cajan_23330_1	Ca_08582_1	3e-59	8e-59
C.cajan_23330_1	Glyma08g12130.1_1	1e-74	2e-72
C.cajan_23330_1	Lj4.CM0046.750.r2.a_1	1e-62	1e-62
C.cajan_23330_1	Medtr6g015110.1_1	2e-66	5e-66
C.cajan_23330_1	Phvulv091030938m_1	2e-76	2e-72
C.cajan_26197_1	C.cajan_26199_1	6e-45	4e-48
C.cajan_26197_1	Ca_06646_1	1e-39	2e-38
C.cajan_26197_1	Glyma17g12600.1_1	7e-44	3e-42
C.cajan_26197_1	Medtr8g119590.1_1	9e-42	3e-40
C.cajan_27701_1	Ca_10004_1	0	0
C.cajan_27701_1	Glyma07g04430.1_1	0	0
C.cajan_27701_1	Lj3.CM0416.1260.r2.d_1	0	0
C.cajan_27701_1	Medtr8g025000.1_1	0	0
C.cajan_27701_1	Phvulv091018505m_1	0	0
C.cajan_33337_1	Ca_26056_1	0	0
C.cajan_33337_1	Glyma13g21080.1_1	0	0
C.cajan_33337_1	Lj5.CM1077.650.r2.m_1	0	0
C.cajan_33337_1	Medtr1g074280.1_1	0	0
C.cajan_33337_1	Phvulv091005582m_1	0	0
C.cajan_33924_1	Ca_09832_1	3e-133	5e-88
C.cajan_33924_1	Glyma06g00240.1_1	0	0
C.cajan_33924_1	Lj2.CM0102.250.r2.m_1	0	0
C.cajan_33924_1	Medtr5g106690.1_1	4e-93	7e-137
C.cajan_33924_1	Phvulv091031090m_1	0	0
C.cajan_45110_1	Ca_12043_1	0	0
C.cajan_45110_1	Glyma13g20810_1	0	0
C.cajan_45110_1	Glyma10g06610_1	0	0
C.cajan_45110_1	Glyma03g33850_1	0	0
C.cajan_45110_1	Lj1.CM0012.1100.r2.m_1	0	0
C.cajan_45110_1	Medtr7g121800_1	0	0
C.cajan_45110_1	Phvulv091008769m_1	0	0
C.cajan_46055_1	Glyma06g24760.1_1	7e-42	7e-42
C.cajan_46055_1	Phvulv091017136m_1	3e-34	3e-34
C.cajan_46131_1	Ca_15707_1	0	0
C.cajan_46131_1	Glyma08g24360_1	0	0
C.cajan_46131_1	Glyma15g35070_1	0	0
C.cajan_46131_1	Lj3.LjT02O17.60_1	0	0
C.cajan_46131_1	Medtr8g047760_1	0	0
C.cajan_46131_1	Phvulv091013422m_1	0	0
Ca_00033_1	Glyma12g28860_1	0	0
Ca_00033_1	Glyma16g00500_1	0	0
Ca_00033_1	Glyma19g45310_1	0	0
Ca_00033_1	Lj6.CM0508.260_1	0	0
Ca_00033_1	Medtr2g005620_1	0	0
Ca_00033_1	Phvulv091019046m_1	0	0
Ca_02085_1	Glyma11g06750.1_1	0	0
Ca_02085_1	Lj2.CM0323.420.r2.d_1	0	0
Ca_02085_1	Medtr5g019000.1_1	0	0
Ca_02085_1	Phvulv091008254m_1	0	0
Ca_02086_1	Glyma11g06740.1_1	0	0
Ca_02086_1	Lj2.CM0323.400.r2.d_1	0	0
Ca_02086_1	Medtr5g018990.1_1	0	0
Ca_02086_1	Phvulv091008306m_1	0	0
Ca_06646_1	Glyma05g08400.1_1	2e-39	3e-39
Ca_06646_1	Medtr8g119590.1_1	3e-39	4e-39
Ca_06646_1	Phvulv091017136m_1	6e-28	4e-29
Ca_08232_1	Glyma16g04410_1	2e-79	5e-94
Ca_08232_1	Lj1.CM0104.2670_1	4e-82	3e-94
Ca_08232_1	Medtr7g102550_1	8e-88	3e-105
Ca_08232_1	Phvulv091004951m_1	1e-79	4e-94
Ca_08341_1	Glyma10g33851.1_1	0	0
Ca_08341_1	Lj5.CM0909.400.r2.m_1	0	0
Ca_08341_1	Medtr1g112060_1	0	0
Ca_08341_1	Phvulv091027173m_1	0	0
Ca_08582_1	Glyma08g12130.1_1	1e-62	2e-62
Ca_08582_1	Lj4.CM0046.750.r2.a_1	2e-63	9e-64
Ca_08582_1	Medtr6g015110.1_1	1e-82	2e-82
Ca_08582_1	Phvulv091030938m_1	3e-59	4e-55
Ca_09832_1	Glyma06g00240.1_1	4e-159	3e-163
Ca_09832_1	Lj2.CM0102.250.r2.m_1	0	0
Ca_09832_1	Medtr5g106690.1_1	0	0
Ca_09832_1	Phvulv091031090m_1	5e-110	3e-108
Ca_10004_1	Glyma07g04430.1_1	0	0
Ca_10004_1	Lj3.CM0416.1260.r2.d_1	0	0
Ca_10004_1	Medtr8g025000.1_1	0	0
Ca_10004_1	Phvulv091018505m_1	0	0
Ca_10278_1	Glyma14g05060.1_1	0	0
Ca_10278_1	Lj2.CM0545.250.r2.m_1	0	0
Ca_10278_1	Medtr5g093450.1_1	0	0
Ca_10278_1	Phvulv091021871m_1	0	0
Ca_10291_1	Glyma02g43740_1	0	0
Ca_10291_1	Lj2.CM0826.350.r2.m_1	0	0
Ca_10291_1	Medtr5g093170_1	0	0
Ca_10291_1	Phvulv091021785m_1	0	0
Ca_10616_1	Glyma01g35255.1_1	0	0
Ca_10616_1	Lj2.CM0803.150.r2.m_1	1e-169	3e-170
Ca_10616_1	Medtr5g027010.1_1	0	0
Ca_10616_1	Phvulv091016359m_1	0	0
Ca_11537_1	Glyma09g33510_1	0	0
Ca_11537_1	Lj2.CM0177.340_1	0	0
Ca_11537_1	Medtr5g032400_1	0	0
Ca_11537_1	Phvulv091027352m_1	0	0
Ca_12043_1	Glyma03g33850_1	0	0
Ca_12043_1	Glyma13g20810_1	0	0
Ca_12043_1	Glyma10g06610_1	0	0
Ca_12043_1	Lj1.CM0012.1100.r2.m_1	0	0
Ca_12043_1	Medtr7g121800_1	0	0
Ca_12043_1	Phvulv091008769m_1	0	0
Ca_13985_1	Glyma10g44180.1_1	0	0
Ca_13985_1	Lj5.CM0492.390.r2.m_1	0	0
Ca_13985_1	Medtr1g146810.1_1	0	0
Ca_13985_1	Phvulv091005854m_1	0	0
Ca_15399_1	Glyma12g04390.1_1	0	0
Ca_15399_1	Lj3.CM0091.1690.r2.m_1	0	0
Ca_15399_1	Medtr4g096420.1_1	0	0
Ca_15399_1	Phvulv091015304m_1	0	0
Ca_15707_1	Glyma08g24360_1	0	0
Ca_15707_1	Glyma15g35070_1	0	0
Ca_15707_1	Lj3.LjT02O17.60_1	0	0
Ca_15707_1	Medtr8g047760_1	0	0
Ca_15707_1	Phvulv091013422m_1	0	0
Ca_26056_1	Glyma13g21080.1_1	0	0
Ca_26056_1	Lj5.CM1077.650.r2.m_1	0	0
Ca_26056_1	Medtr1g074280.1_1	0	0
Ca_26056_1	Phvulv091005582m_1	0	0
Ca_26279_1	Glyma04g43090.1_1	0	0
Ca_26279_1	Lj1.CM1976.90.r2.m_1	0	0
Ca_26279_1	Medtr3g097800.1_1	0	0
Ca_26279_1	Phvulv091012665m_1	0	0
Glyma01g35255.1_1	Lj2.CM0803.150.r2.m_1	2e-174	1e-173
Glyma01g35255.1_1	Medtr5g027010.1_1	0	0
Glyma01g35255.1_1	Phvulv091016359m_1	0	0
Glyma02g43740_1	Lj2.CM0826.350.r2.m_1	0	0
Glyma02g43740_1	Medtr5g093170_1	0	0
Glyma02g43740_1	Phvulv091021785m_1	0	0
Glyma03g33850_1	Glyma13g20810_1	0	0
Glyma03g33850_1	Glyma10g06610_1	0	0
Glyma03g33850_1	Lj1.CM0012.1100.r2.m_1	0	0
Glyma03g33850_1	Medtr7g121800_1	0	0
Glyma03g33850_1	Phvulv091008769m_1	0	0
Glyma04g43090.1_1	Lj1.CM1976.90.r2.m_1	0	0
Glyma04g43090.1_1	Medtr3g097800.1_1	0	0
Glyma04g43090.1_1	Phvulv091012665m_1	0	0
Glyma05g08400.1_1	Glyma17g12610.1_1	2e-42	1e-42
Glyma05g08400.1_1	Medtr8g119590.1_1	1e-38	2e-38
Glyma06g00240.1_1	Lj2.CM0102.250.r2.m_1	0	2e-172
Glyma06g00240.1_1	Medtr5g106690.1_1	2e-166	4e-162
Glyma06g00240.1_1	Phvulv091031090m_1	0	0
Glyma06g06930.1_1	Medtr3g137870.1_1	0	0
Glyma06g06930.1_1	Medtr1g099720.1_1	0	0
Glyma06g06930.1_1	Phvulv091009868m_1	0	0
Glyma06g24760.1_1	Phvulv091017136m_1	2e-36	2e-36
Glyma07g04430.1_1	Lj3.CM0416.1260.r2.d_1	0	0
Glyma07g04430.1_1	Medtr8g025000.1_1	0	0
Glyma07g04430.1_1	Phvulv091018505m_1	0	0
Glyma08g12130.1_1	Lj4.CM0046.750.r2.a_1	4e-73	2e-75
Glyma08g12130.1_1	Medtr6g015110.1_1	7e-61	1e-62
Glyma08g12130.1_1	Phvulv091030938m_1	4e-74	4e-72
Glyma08g24360_1	Glyma15g35070_1	0	0
Glyma08g24360_1	Lj3.LjT02O17.60_1	0	0
Glyma08g24360_1	Medtr8g047760_1	0	0
Glyma08g24360_1	Phvulv091013422m_1	0	0
Glyma09g33510_1	Lj2.CM0177.340_1	0	0
Glyma09g33510_1	Medtr5g032400_1	0	0
Glyma09g33510_1	Phvulv091027352m_1	0	0
Glyma10g06610_1	Glyma13g20810_1	0	0
Glyma10g06610_1	Lj1.CM0012.1100.r2.m_1	0	0
Glyma10g06610_1	Medtr7g121800_1	0	0
Glyma10g06610_1	Phvulv091008769m_1	0	0
Glyma10g33851.1_1	Lj5.CM0909.400.r2.m_1	0	0
Glyma10g33851.1_1	Medtr1g112060_1	0	0
Glyma10g33851.1_1	Phvulv091027173m_1	0	0
Glyma10g44180.1_1	Lj5.CM0492.390.r2.m_1	0	0
Glyma10g44180.1_1	Medtr1g146810.1_1	0	0
Glyma10g44180.1_1	Phvulv091005854m_1	0	0
Glyma11g06740.1_1	Lj2.CM0323.400.r2.d_1	0	0
Glyma11g06740.1_1	Medtr5g018990.1_1	0	0
Glyma11g06740.1_1	Phvulv091008306m_1	0	0
Glyma11g06750.1_1	Lj2.CM0323.420.r2.d_1	0	0
Glyma11g06750.1_1	Medtr5g019000.1_1	0	0
Glyma11g06750.1_1	Phvulv091008254m_1	0	0
Glyma12g04390.1_1	Lj3.CM0091.1690.r2.m_1	0	0
Glyma12g04390.1_1	Medtr4g096420.1_1	0	0
Glyma12g04390.1_1	Phvulv091015304m_1	0	0
Glyma12g28860_1	Glyma16g00500_1	0	0
Glyma12g28860_1	Glyma19g45310_1	0	0
Glyma12g28860_1	Lj6.CM0508.260_1	0	0
Glyma12g28860_1	Medtr2g005620_1	0	0
Glyma12g28860_1	Phvulv091019046m_1	0	0
Glyma13g20810_1	Lj1.CM0012.1100.r2.m_1	0	0
Glyma13g20810_1	Medtr7g121800_1	0	0
Glyma13g20810_1	Phvulv091008769m_1	0	0
Glyma13g21080.1_1	Lj5.CM1077.650.r2.m_1	0	0
Glyma13g21080.1_1	Medtr1g074280.1_1	0	0
Glyma13g21080.1_1	Phvulv091005582m_1	0	0
Glyma14g05060.1_1	Lj2.CM0545.250.r2.m_1	0	0
Glyma14g05060.1_1	Medtr5g093450.1_1	0	0
Glyma14g05060.1_1	Phvulv091021871m_1	0	0
Glyma15g35070_1	Lj3.LjT02O17.60_1	0	0
Glyma15g35070_1	Medtr8g047760_1	0	0
Glyma15g35070_1	Phvulv091013422m_1	0	0
Glyma16g00500_1	Glyma19g45310_1	0	0
Glyma16g00500_1	Lj6.CM0508.260_1	0	0
Glyma16g00500_1	Medtr2g005620_1	0	0
Glyma16g00500_1	Phvulv091019046m_1	0	0
Glyma16g04410_1	Lj1.CM0104.2670_1	9e-95	9e-89
Glyma16g04410_1	Medtr7g102550_1	2e-93	4e-92
Glyma16g04410_1	Phvulv091004951m_1	2e-108	2e-108
Glyma19g45310_1	Lj6.CM0508.260_1	0	0
Glyma19g45310_1	Medtr2g005620_1	0	0
Glyma19g45310_1	Phvulv091019046m_1	0	0
Lj1.CM0012.1100.r2.m_1	Medtr7g121800_1	0	0
Lj1.CM0012.1100.r2.m_1	Phvulv091008769m_1	0	0
Lj2.CM0177.340_1	Medtr5g032400_1	0	0
Lj2.CM0177.340_1	Phvulv091027352m_1	0	0
Lj3.LjT02O17.60_1	Medtr8g047760_1	0	0
Lj3.LjT02O17.60_1	Phvulv091013422m_1	0	0
Lj6.CM0508.260_1	Medtr2g005620_1	0	0
Lj6.CM0508.260_1	Phvulv091019046m_1	0	0
Medtr1g074280.1_1	Lj5.CM1077.650.r2.m_1	0	0
Medtr1g074280.1_1	Phvulv091005582m_1	0	0
Medtr1g099720.1_1	Medtr3g137870.1_1	0	0
Medtr1g112060_1	Lj5.CM0909.400.r2.m_1	0	0
Medtr1g112060_1	Phvulv091027173m_1	0	0
Medtr1g146810.1_1	Lj5.CM0492.390.r2.m_1	0	0
Medtr1g146810.1_1	Phvulv091005854m_1	0	0
Medtr2g005620_1	Phvulv091019046m_1	0	0
Medtr3g097800.1_1	Lj1.CM1976.90.r2.m_1	0	6e-180
Medtr3g097800.1_1	Phvulv091012665m_1	0	2e-178
Medtr3g137870.1_1	Phvulv091009868m_1	0	0
Medtr4g096420.1_1	Lj3.CM0091.1690.r2.m_1	0	0
Medtr4g096420.1_1	Phvulv091015304m_1	0	0
Medtr5g018990.1_1	Lj2.CM0323.400.r2.d_1	0	0
Medtr5g018990.1_1	Phvulv091008306m_1	0	0
Medtr5g019000.1_1	Lj2.CM0323.420.r2.d_1	0	0
Medtr5g019000.1_1	Phvulv091008254m_1	1e-125	0
Medtr5g027010.1_1	Lj2.CM0803.150.r2.m_1	7e-172	1e-171
Medtr5g027010.1_1	Phvulv091016359m_1	0	0
Medtr5g032400_1	Phvulv091027352m_1	0	0
Medtr5g093170_1	Lj2.CM0826.350.r2.m_1	0	0
Medtr5g093170_1	Phvulv091021785m_1	0	0
Medtr5g093450.1_1	Lj2.CM0545.250.r2.m_1	0	0
Medtr5g093450.1_1	Phvulv091021871m_1	0	0
Medtr5g106690.1_1	Lj2.CM0102.250.r2.m_1	0	0
Medtr5g106690.1_1	Phvulv091031090m_1	0	3e-107
Medtr6g015110.1_1	Lj4.CM0046.750.r2.a_1	2e-61	6e-63
Medtr6g015110.1_1	Phvulv091030938m_1	2e-66	5e-62
Medtr7g102550_1	Lj1.CM0104.2670_1	2e-95	1e-90
Medtr7g102550_1	Phvulv091004951m_1	7e-95	4e-95
Medtr7g121800_1	Phvulv091008769m_1	0	0
Medtr8g025000.1_1	Lj3.CM0416.1260.r2.d_1	0	0
Medtr8g025000.1_1	Phvulv091018505m_1	0	0
Medtr8g047760_1	Phvulv091013422m_1	0	0
Medtr8g119590.1_1	Phvulv091017136m_1	1e-25	4e-27
Phvulv091004951m_1	Lj1.CM0104.2670_1	5e-101	2e-94
Phvulv091005582m_1	Lj5.CM1077.650.r2.m_1	0	0
Phvulv091005854m_1	Lj5.CM0492.390.r2.m_1	0	0
Phvulv091008254m_1	Lj2.CM0323.420.r2.d_1	0	0
Phvulv091008306m_1	Lj2.CM0323.400.r2.d_1	0	0
Phvulv091012665m_1	Lj1.CM1976.90.r2.m_1	7e-172	3e-180
Phvulv091015304m_1	Lj3.CM0091.1690.r2.m_1	0	0
Phvulv091016359m_1	Lj2.CM0803.150.r2.m_1	2e-171	4e-169
Phvulv091018505m_1	Lj3.CM0416.1260.r2.d_1	0	0
Phvulv091021785m_1	Lj2.CM0826.350.r2.m_1	0	0
Phvulv091021871m_1	Lj2.CM0545.250.r2.m_1	0	0
Phvulv091027173m_1	Lj5.CM0909.400.r2.m_1	0	0
Phvulv091030938m_1	Lj4.CM0046.750.r2.a_1	1e-63	3e-68
Phvulv091031090m_1	Lj2.CM0102.250.r2.m_1	0	0

## Sheet: OrthoMCL
Gene	group	Cluster
DMI1	Group0(9 genes,6 taxa):	C.cajan_11017_1(Cc_pep) C.cajan_17266_1(Cc_pep) Ca_00033_1(Ca_pep) Glyma12g28860_1(Gm_pep) Glyma16g00500_1(Gm_pep) Glyma19g45310_1(Gm_pep) Lj6.CM0508.260_1(Lj_pep) Medtr2g005620_1(Mt_pep) Phvulv091019046m_1(Pv_pep)
DMI2	Group1(8 genes,6 taxa):	C.cajan_12295_1(Cc_pep) Ca_11537_1(Ca_pep) Ca_17066_1(Ca_pep) Glyma01g02460_1(Gm_pep) Glyma09g33510_1(Gm_pep) Lj2.CM0177.340_1(Lj_pep) Medtr5g032400_1(Mt_pep) Phvulv091027352m_1(Pv_pep)
DMI3	Group4(7 genes,6 taxa):	C.cajan_46131_1(Cc_pep) Ca_15707_1(Ca_pep) Glyma08g24360E_1(Gm_pep) Glyma15g35070_1(Gm_pep) Lj3.LjT02O17.60_1(Lj_pep) Medtr8g047760_1(Mt_pep) Phvulv091013422m_1(Pv_pep)
ENOD93	Group3(7 genes,4 taxa):	C.cajan_26197_1(Cc_pep) C.cajan_26199_1(Cc_pep) Ca_06646_1(Ca_pep) Glyma05g08400.1_1(Gm_pep) Glyma17g12600.1_1(Gm_pep) Glyma17g12610.1_1(Gm_pep) Medtr8g119590.1_1(Mt_pep)
ENOD93	Group20(3 genes,3 taxa):	C.cajan_46055_1(Cc_pep) Glyma06g24760.1_1(Gm_pep) Phvulv091017136m_1(Pv_pep)
ERN1	Group7(6 genes,6 taxa):	C.cajan_08385_1(Cc_pep) Ca_08232_1(Ca_pep) Glyma16g04410_1(Gm_pep) Medtr7g102550_1(Mt_pep) Phvulv091004951m_1(Pv_pep) Lj1.CM0104.2670_1(Lj_pep)
ERN3	Group15(6 genes,6 taxa):	C.cajan_23330_1(Cc_pep) Ca_08582_1(Ca_pep) Glyma08g12130.1_1(Gm_pep) Medtr6g015110.1_1(Mt_pep) Phvulv091030938m_1(Pv_pep) Lj4.CM0046.750.r2.a_1(Lj_pep)
FLOT2	Group19(5 genes,4 taxa):	C.cajan_09162_1(Cc_pep) Glyma06g06930.1_1(Gm_pep) Medtr1g099720.1_1(Mt_pep) Medtr3g137870.1_1(Mt_pep) Phvulv091009868m_1(Pv_pep)
IPD3	Group10(6 genes,6 taxa):	C.cajan_12408_1(Cc_pep) Ca_10616_1(Ca_pep) Glyma01g35255.1_1(Gm_pep) Medtr5g027010.1_1(Mt_pep) Phvulv091016359m_1(Pv_pep) Lj2.CM0803.150.r2.m_1(Lj_pep)
LIN	Group14(6 genes,6 taxa):	C.cajan_22455_1(Cc_pep) Ca_08341_1(Ca_pep) Glyma10g33851.1_1(Gm_pep) Medtr1g112060E_4443bp_1(Mt_pep) Phvulv091027173m_1(Pv_pep) Lj5.CM0909.400.r2.m_1(Lj_pep)
LYK3	Group9(6 genes,6 taxa):	C.cajan_09999_1(Cc_pep) Ca_10278_1(Ca_pep) Glyma14g05060.1_1(Gm_pep) Medtr5g093450.1_1(Mt_pep) Phvulv091021871m_1(Pv_pep) Lj2.CM0545.250.r2.m_1(Lj_pep)
LYR3	Group12(6 genes,6 taxa):	C.cajan_12623_1(Cc_pep) Ca_02085_1(Ca_pep) Glyma11g06750.1_1(Gm_pep) Medtr5g019000.1_1(Mt_pep) Phvulv091008254m_1(Pv_pep) Lj2.CM0323.420.r2.d_1(Lj_pep)
N56	Group6(6 genes,6 taxa):	C.cajan_07899_1(Cc_pep) Ca_13985_1(Ca_pep) Glyma10g44180.1_1(Gm_pep) Medtr1g146810.1_1(Mt_pep) Phvulv091005854m_1(Pv_pep) Lj5.CM0492.390.r2.m_1(Lj_pep)
NFP	Group11(6 genes,6 taxa):	C.cajan_12621_1(Cc_pep) Ca_02086_1(Ca_pep) Glyma11g06740.1_1(Gm_pep) Medtr5g018990.1_1(Mt_pep) Phvulv091008306m_1(Pv_pep) Lj2.CM0323.400.r2.d_1(Lj_pep)
NIN	Group18(6 genes,6 taxa):	C.cajan_33924_1(Cc_pep) Ca_09832_1(Ca_pep) Glyma06g00240.1_1(Gm_pep) Medtr5g106690.1_1(Mt_pep) Phvulv091031090m_1(Pv_pep) Lj2.CM0102.250.r2.m_1(Lj_pep)
NRT1	Group8(6 genes,6 taxa):	C.cajan_09986_1(Cc_pep) Ca_10291_1(Ca_pep) Glyma02g43740_1(Gm_pep) Medtr5g093170_1(Mt_pep) Phvulv091021785m_1(Pv_pep) Lj2.CM0826.350.r2.m_1(Lj_pep)
NSP1	Group16(6 genes,6 taxa):	C.cajan_27701_1(Cc_pep) Ca_10004_1(Ca_pep) Glyma07g04430.1_1(Gm_pep) Medtr8g025000.1_1(Mt_pep) Phvulv091018505m_1(Pv_pep) Lj3.CM0416.1260.r2.d_1(Lj_pep)
NSP2	Group5(6 genes,6 taxa):	C.cajan_01355_1(Cc_pep) Ca_26279_1(Ca_pep) Glyma04g43090.1_1(Gm_pep) Medtr3g097800.1_1(Mt_pep) Phvulv091012665m_1(Pv_pep) Lj1.CM1976.90.r2.m_1(Lj_pep)
RRP1	Group17(6 genes,6 taxa):	C.cajan_33337_1(Cc_pep) Ca_26056_1(Ca_pep) Glyma13g21080.1_1(Gm_pep) Medtr1g074280.1_1(Mt_pep) Phvulv091005582m_1(Pv_pep) Lj5.CM1077.650.r2.m_1(Lj_pep)
SKL1	Group2(8 genes,6 taxa):	C.cajan_45110_1(Cc_pep) Ca_12043_1(Ca_pep) Glyma03g33850_1(Gm_pep) Glyma10g06610_1(Gm_pep) Glyma13g20810_1(Gm_pep) Lj1.CM0012.1100.r2.m_1(Lj_pep) Medtr7g121800_1(Mt_pep) Phvulv091008769m_1(Pv_pep)
SUNN	Group13(6 genes,6 taxa):	C.cajan_21258_1(Cc_pep) Ca_15399_1(Ca_pep) Glyma12g04390.1_1(Gm_pep) Medtr4g096420.1_1(Mt_pep) Phvulv091015304m_1(Pv_pep) Lj3.CM0091.1690.r2.m_1(Lj_pep)
